# Supplementary material for: Soil Microbiome of Tropical Seasonal and Permanent Small Wetlands
Source: Environ Microbiol Rep. 2026 Mar 30;18(2):e70306. doi: 10.1111/1758-2229.70306 (PMC13053137; doi:10.1111/1758-2229.70306)
Supplement: Supplementary file 2 — Data S2: Supporting Information 2. [file EMI4-18-e70306-s002.xlsx]

## Sheet: Description
SOIL MICROBIOME OF TROPICAL SEASONAL AND PERMANENT SMALL WETLANDS
Karen Luko-Sulato1,6, Everton Tiago Sulato1, Jorge R. Osman 2,3, Pedro Nolasco-Jiménez3, Daniela Morales2, Graziela Silva Rezende4, Cassy Anne Rodrigues5, Sandra Imaculada Maintinguer6, Anderson Ferreira da Cunha4, Vania Rosolen7
1Departamento de Geologia, Instituto de Geociências e Ciências Exatas (IGCE), Universidade Estadual Paulista (UNESP), Rio Claro, São Paulo, Brasil
2Instituto de Geología Económica Aplicada (GEA), Universidad de Concepción, Concepción, Chile.
3Instituto de Recursos Naturales y Agrobiología de Sevilla (IRNAS-CSIC), Av. Reina Mercedes 10, 41012 Sevilla, España
4Departamento de Genética e Evolução, Universidade Federal de São Carlos, São Carlos, São Paulo, Brasil
5Lab. de Ecologia Vegetal, Universidade Estadual Paulista (UNESP), Instituto de Biociências, Avenida 24A, 1515, CEP: 13506-900, Rio Claro, Brasil
6Instituto de Pesquisa em Bioenergia (IPBEN), Rua 10, 2527, Santana, Rio Claro, SP, 13500-230, Brasil
7Departamento de Engenharia Ambiental, Instituto de Geociências e Ciências Exatas (IGCE), Universidade Estadual Paulista (UNESP), Rio Claro, São Paulo, Brasil
*Corresponding author
E-mail address: karen.luko@unesp.br
Supplementary Material II. Detailed taxonomic tables of microbial communities identified across depths, seasons, and wetland types, covering taxonomic classification from phylum to family, including relative abundances used in the statistical and ecological analyses.

## Sheet: Bacteria
	Permanent wetland									Seasonal wetland
	Wet season				Dry season					Wet season					Dry season
0-10 cm	AD3 (<0.1%)	JG37-AG-4 (<0.1%)			AD3 (0,3%)	JG37-AG-4 (<0.1%)				AD3 (0,4%)	JG37-AG-4 (0,1%)			AD3 (0,9%)	JG37-AG-4 (<0.1%)
	Acidobacteria (12,5%)	Acidobacteria-6 (1,7%)	iii1-15 (0,5%)		Acidobacteria (12%)	Acidobacteria-6 (1,1%)	iii1-15 (0,5%)			Acidobacteria (9,3%)	Acidobacteria-6 (1,9%)	iii1-15 (0,5%)		Acidobacteria (12%)	Acidobacteria-6 (2,4%)	iii1-15 (1%)
		Acidobacteriia (5%)	Acidobacteriales (5%)	Koribacteraceae (0,9%)		Acidobacteriia (4,6%)	Acidobacteriales (4,6%)	Koribacteraceae (1,3%)			Acidobacteriia (3,4%)	Acidobacteriales (3,4%)	Koribacteraceae (1,2%)		Acidobacteriia (5%)	Acidobacteriales (5%)	Koribacteraceae (1,8%)
				Acidobacteriaceae (2,9%)				Acidobacteriaceae (2,7%)					Acidobacteriaceae (1,6%)				Acidobacteriaceae (2,4%)
		DA052 (1,5%)	Ellin6513 (1,5%)			DA052 (1,8%)	Ellin6513 (1,8%)				DA052 (0,2%)	Ellin6513 (0,2%)			DA052 (0,4%)	Ellin6513 (0,4%)
		Holophagae (0,1%)	Holophagales (0,1%)	Holophagaceae (0,1%)		Holophagae (0,1%)	Holophagales (0,1%)	Holophagaceae (0,1%)			Holophagae (<0.1%)	Holophagales (<0.1%)	Holophagaceae (<0.1%)		Holophagae (<0.1%)	Holophagales (<0.1%)	Holophagaceae (<0.1%)
		Solibacteres (3,4%)	JH-WHS99 (<0.1%)			Solibacteres (3,9%)	JH-WHS99 (<0.1%)				Solibacteres (3,3%)	JH-WHS99 (0,1%)			Solibacteres (3,9%)	JH-WHS99 (0,2%)
			Solibacterales (3,4%)	OPB3 (0,1%)			Solibacterales (3,8%)	OPB3 (<0.1%)				Solibacterales (3,3%)	OPB3 (0,1%)			Solibacterales (3,7%)	OPB3 (0,1%)
				PK34 (0,6%)				PK34 (0,6%)					PK34 (0,4%)				PK34 (0,8%)
				[Bryobacteraceae] (<0.1%)				[Bryobacteraceae] (0,1%)					[Bryobacteraceae] (<0.1%)				[Bryobacteraceae] (<0.1%)
				MVS-65 (1,<0.1%)				MVS-65 (0,9%)					MVS-65 (0,5%)				MVS-65 (0,7%)
		Chloracidobacteria (0,1%)	RB41 (<0.1%)			Chloracidobacteria (0,1%)	RB41 (<0.1%)				Chloracidobacteria (<0.1%)	RB41 (<0.1%)			Chloracidobacteria (0,1%)	RB41 (0,1%)
		c__iii1-8 (0,1%)	32-20 (0,1%)			c__iii1-8 (0,1%)	32-20 (<0.1%)				c__iii1-8 (0,1%)	32-20 (0,1%)			c__iii1-8 (0,1%)	32-20 (0,1%)
	Actinobacteria (19,3%)	Acidimicrobiia (0,1%)	Acidimicrobiales (0,1%)	AKIW659 (0,3%)	Actinobacteria (17,1%)	Acidimicrobiia (<0.1%)	Acidimicrobiales (<0.1%)	AKIW659 (0,1%)		Actinobacteria (25,8%)	Acidimicrobiia (0,2%)	Acidimicrobiales (0,2%)	AKIW659 (0,1%)	Actinobacteria (17,9%)	Acidimicrobiia (0,1%)	Acidimicrobiales (0,1%)	AKIW659 (0,1%)
				C111 (0,1%)				C111 (<0.1%)					C111 (0,1%)				C111 (0,1%)
		Actinobacteria (10,8%)	Actinomycetales (<0.1%)	Actinospicaceae (0,1%)		Actinobacteria (9,7%)	Actinomycetales (0,1%)	Actinospicaceae (<0.1%)			Actinobacteria (14,8%)	Actinomycetales (0,5%)	Actinospicaceae (<0.1%)		Actinobacteria (10,7%)	Actinomycetales (0,3%)	Actinospicaceae (<0.1%)
				Actinosynnemataceae (<0.1%)				Actinosynnemataceae (<0.1%)					Actinosynnemataceae (<0.1%)				Actinosynnemataceae (0,1%)
				Frankiaceae (<0.1%)				Frankiaceae (0,1%)					Frankiaceae (0,5%)				Frankiaceae (0,4%)
				Geodermatophilaceae (0,1%)				Geodermatophilaceae (<0.1%)					Geodermatophilaceae (0,6%)				Geodermatophilaceae (0,3%)
				Intrasporangiaceae (0,2%)				Intrasporangiaceae (0,1%)					Intrasporangiaceae (0,6%)				Intrasporangiaceae (0,3%)
				Microbacteriaceae (0,1%)				Microbacteriaceae (0,1%)					Microbacteriaceae (0,1%)				Microbacteriaceae (0,2%)
				Micromonosporaceae (1,9%)				Micromonosporaceae (1,2%)					Micromonosporaceae (2,3%)				Micromonosporaceae (1,8%)
				Mycobacteriaceae (0,4%)				Mycobacteriaceae (0,6%)					Mycobacteriaceae (0,4%)				Mycobacteriaceae (0,6%)
				Nakamurellaceae (0,1%)				Nakamurellaceae (<0.1%)					Nakamurellaceae (0,1%)				Nakamurellaceae (0,1%)
				Nocardiaceae (<0.1%)				Nocardiaceae (0,1%)					Nocardiaceae (0,1%)				Nocardiaceae (0,1%)
				Nocardioidaceae (0,1%)				Nocardioidaceae (0,1%)					Nocardioidaceae (0,3%)				Nocardioidaceae (0,2%)
				Streptomycetaceae (0,4%)				Streptomycetaceae (0,3%)					Streptomycetaceae (0,8%)				Streptomycetaceae (0,5%)
				Streptosporangiaceae (<0.1%)				Streptosporangiaceae (0,1%)					Streptosporangiaceae (0,1%)				Streptosporangiaceae (<0.1%)
				Thermomonosporaceae (3,5%)				Thermomonosporaceae (3%)					Thermomonosporaceae (4,2%)				Thermomonosporaceae (3,2%)
				Propionibacteriaceae (<0.1%)				Propionibacteriaceae (<0.1%)					Propionibacteriaceae (<0.1%)				Propionibacteriaceae (0,1%)
				Micrococcaceae (<0.1%)				Micrococcaceae (<0.1%)					Micrococcaceae (<0.1%)				Micrococcaceae (0,1%)
		MB-A2-108 (<0.1%)	0319-7L14 (<0.1%)			MB-A2-108 (<0.1%)	0319-7L14 (<0.1%)				MB-A2-108 (0,1%)	0319-7L14 (0,1%)			MB-A2-108 (0,2%)	0319-7L14 (0,2%)
		OPB41 (<0.1%)				OPB41 (<0.1%)					OPB41 (0,1%)				OPB41 (<0.1%)
		Thermoleophilia (6,6%)	Gaiellales (3,7%)	Gaiellaceae (3,7%)		Thermoleophilia (4,9%)	Gaiellales (2,8%)	Gaiellaceae (2,8%)			Thermoleophilia (7%)	Gaiellales (4,2%)	Gaiellaceae (4,2%)		Thermoleophilia (4,7%)	Gaiellales (2,7%)	Gaiellaceae (2,7%)
			Solirubrobacterales (2,7%)	Conexibacteraceae (2,1%)			Solirubrobacterales (1,9%)	Conexibacteraceae (1,8%)				Solirubrobacterales (2,8%)	Conexibacteraceae (2,8%)			Solirubrobacterales (1,7%)	Conexibacteraceae (1,5%)
				Solirubrobacteraceae (<0.1%)				Solirubrobacteraceae (<0.1%)					Solirubrobacteraceae (<0.1%)				Solirubrobacteraceae (0,1%)
	Armatimonadetes (0,3%)	Chthonomonadetes (0,1%)	[Chthoniobacterales] (1,3%)		Armatimonadetes (0,2%)	Chthonomonadetes (0,1%)	[Chthoniobacterales] (0,3%)			Armatimonadetes (0,1%)	Chthonomonadetes (0,1%)	[Chthoniobacterales] (0,2%)		Armatimonadetes (0,2%)	Chthonomonadetes (0,1%)	[Chthoniobacterales] (0,7%)
		SJA-176 (0,2%)	GAB-B06 (0,1%)			SJA-176 (0,1%)	GAB-B06 (<0.1%)				SJA-176 (0,1%)	GAB-B06 (<0.1%)			SJA-176 (0,1%)	GAB-B06 (<0.1%)
			RB046 (0,1%)				RB046 (<0.1%)					RB046 (<0.1%)				RB046 (<0.1%)
	Bacteroidetes (2,1%)	Bacteroidia (0,3%)	Bacteroidales (0,3%)	Bacteroidaceae (<0.1%)	Bacteroidetes (1,9%)	Bacteroidia (0,3%)	Bacteroidales (0,3%)	Bacteroidaceae (<0.1%)		Bacteroidetes (1%)	Bacteroidia (0,1%)	Bacteroidales (0,1%)	Bacteroidaceae (<0.1%)	Bacteroidetes (1,2%)	Bacteroidia (0,1%)	Bacteroidales (0,1%)	Bacteroidaceae (0,01%)
		Cytophagia (<0.1%)	Cytophagales (<0.1%)			Cytophagia (<0.1%)	Cytophagales (<0.1%)				Cytophagia (<0.1%)	Cytophagales (<0.1%)			Cytophagia (0,1%)	Cytophagales (0,1%)
		Flavobacteriia (0,4%)	Flavobacteriales (0,4%)	Flavobacteriaceae (0,4%)		Flavobacteriia (0,4%)	Flavobacteriales (0,4%)	Flavobacteriaceae (0,4%)			Flavobacteriia (0,3%)	Flavobacteriales (0,3%)	Flavobacteriaceae (0,3%)		Flavobacteriia (0,3%)	Flavobacteriales (0,3%)	Flavobacteriaceae (0,3%)
		Saprospirae (1,3%)	[Saprospirales] (1,3%)	Chitinophagaceae (1,3%)		Saprospirae (1,1%)	[Saprospirales] (1,1%)	Chitinophagaceae (1,1%)			Saprospirae (0,4%)	[Saprospirales] (0,4%)	Chitinophagaceae (0,4%)		Saprospirae (0,7%)	[Saprospirales] (0,7%)	Chitinophagaceae (0,6%)
	Chlamydiae (0,1%)	Chlamydiia (0,1%)			Chlamydiae (0,1%)	Chlamydiia (0,1%)				Chlamydiae (<0.1%)	Chlamydiia (<0.1%)			Chlamydiae (0,2%)	Chlamydiia (0,2%)
	Chlorobi (<0.1%)	BSV26 (<0.1%)	PK329 (<0.1%)		Chlorobi (<0.1%)	BSV26 (<0.1%)	PK329 (<0.1%)			Chlorobi (0,1%)	BSV26 (0,1%)	PK329 (0,1%)		Chlorobi (0,1%)	BSV26 (0,1%)	PK329 (0,1%)
	Chloroflexi (6,5%)	Anaerolineae (0,2%)	A31 (<0.1%)		Chloroflexi (5,7%)	Anaerolineae (0,3%)	A31 (0,1%)			Chloroflexi (12,7%)	Anaerolineae (0,6%)	A31 (0,2%)		Chloroflexi (17,8%)	Anaerolineae (0,4%)	A31 (0,2%)
			Anaerolineales (0,1%)	Anaerolinaceae (0,1%)			Anaerolineales (0,1%)	Anaerolinaceae (0,1%)				Anaerolineales (0,1%)	Anaerolinaceae (0,1%)			Anaerolineales (<0.1%)	Anaerolinaceae (<0.1%)
			Caldilineales (<0.1%)	Caldilineaceae (<0.1%)			Caldilineales (0,1%)	Caldilineaceae (<0.1%)				Caldilineales (0,1%)	Caldilineaceae (0,1%)			Caldilineales (0,1%)	Caldilineaceae (<0.1%)
			SBR1031 (<0.1%)				SBR1031 (<0.1%)					SBR1031 (<0.1%)				SBR1031 (0,1%)
		C0119 (0,1%)				C0119 (0,1%)					C0119 (0,1%)				C0119 (0,1%)
		Chloroflexi (0,1%)	[Roseiflexales] (0,1%)	[Kouleothrixaceae] (<0.1%)		Chloroflexi (<0.1%)	[Roseiflexales] (<0.1%)	[Kouleothrixaceae] (<0.1%)			Chloroflexi (0,1%)	[Roseiflexales] (0,1%)	[Kouleothrixaceae] (<0.1%)		Chloroflexi (0,2%)	[Roseiflexales] (0,2%)	[Kouleothrixaceae] (0,1%)
		Ellin6529 (0,3%)				Ellin6529 (0,3%)					Ellin6529 (0,3%)				Ellin6529 (0,5%)
		Ktedonobacteria (4%)	B12-WMSP1 (0,1%)			Ktedonobacteria (3,5%)	B12-WMSP1 (0,2%)				Ktedonobacteria (8,7%)	B12-WMSP1 (0,4%)			Ktedonobacteria (14,4%)	B12-WMSP1 (0,3%)
			JG30-KF-AS9 (0,5%)				JG30-KF-AS9 (0,4%)					JG30-KF-AS9 (2,5%)				JG30-KF-AS9 (3,3%)
			Ktedonobacterales (0,8%)	Ktedonobacteraceae (0,8%)			Ktedonobacterales (0,5%)	Ktedonobacteraceae (0,5%)				Ktedonobacterales (1,2%)	Ktedonobacteraceae (1,2%)			Ktedonobacterales (1%)	Ktedonobacteraceae (1%)
			Thermogemmatisporales (1,4%)	Thermogemmatisporaceae (1,4%)			Thermogemmatisporales (2%)	Thermogemmatisporaceae (1,9%)				Thermogemmatisporales (2,6%)	Thermogemmatisporaceae (2,6%)			Thermogemmatisporales (9,1%)	Thermogemmatisporaceae (9,1%)
		TK10 (0,9%)	B07_WMSP1 (0,9%)	FFCH4570 (<0.1%)		TK10 (0,9%)	B07_WMSP1 (0,9%)	FFCH4570 (<0.1%)			TK10 (2,4%)	B07_WMSP1 (2,4%)	FFCH4570 (0,2%)		TK10 (1,5%)	B07_WMSP1 (1,5%)	FFCH4570 (0,1%)
		TK17 (0,5%)				TK17 (0,3%)					TK17 (0,2%)				TK17 (0,3%)
		Thermomicrobia (0,1%)	Ellin6537 (<0.1%)			Thermomicrobia (<0.1%)	Ellin6537 (<0.1%)				Thermomicrobia (0,1%)	Ellin6537 (0,1%)			Thermomicrobia (0,1%)	Ellin6537 (<0.1%)
			JG30-KF-CM45 (<0.1%)				JG30-KF-CM45 (<0.1%)					JG30-KF-CM45 (<0.1%)				JG30-KF-CM45 (0,1%)
	Elusimicrobia (<0.1%)	Elusimicrobia (<0.1%)			Elusimicrobia (<0.1%)	Elusimicrobia (<0.1%)				Elusimicrobia (<0.1%)	Elusimicrobia (<0.1%)			Elusimicrobia (<0.1%)	Elusimicrobia (<0.1%)
	Firmicutes (4,1%)	Bacilli (2,8%)	Bacillales (2,8%)	Alicyclobacillaceae (<0.1%)	Firmicutes (7,4%)	Bacilli (4,9%)	Bacillales (4,9%)	Alicyclobacillaceae (0,1%)		Firmicutes (2,9%)	Bacilli (1,7%)	Bacillales (1,6%)	Alicyclobacillaceae (<0.1%)	Firmicutes (3,4%)	Bacilli (2,3%)	Bacillales (2,3%)	Alicyclobacillaceae (<0.1%)
				Bacillaceae (1,1%)				Bacillaceae (1,4%)					Bacillaceae (0,6%)				Bacillaceae (0,7%)
				Paenibacillaceae (0,3%)				Paenibacillaceae (0,3%)					Paenibacillaceae (0,2%)				Paenibacillaceae (0,3%)
				Planococcaceae (1%)				Planococcaceae (1,8%)					Planococcaceae (0,5%)				Planococcaceae (0,7%)
				Thermoactinomycetaceae (<0.1%)				Thermoactinomycetaceae (<0.1%)					Thermoactinomycetaceae (<0.1%)				Thermoactinomycetaceae (0,1%)
		Clostridia (1,3%)	Clostridiales (1,3%)	Clostridiaceae (0,4%)		Clostridia (2,5%)	Clostridiales (2,3%)	Clostridiaceae (1,2%)			Clostridia (1,2%)	Clostridiales (1,2%)	Clostridiaceae (0,6%)	GAL15 (0%)	Clostridia (1,1%)	Clostridiales (1,1%)	Clostridiaceae (0,5%)
				Lachnospiraceae (0,1%)				Lachnospiraceae (0,1%)					Lachnospiraceae (<0.1%)				Lachnospiraceae (0,1%)
				Peptococcaceae (<0.1%)				Peptococcaceae (<0.1%)					Peptococcaceae (0,1%)				Peptococcaceae (0,1%)
				Peptostreptococcaceae (0,1%)				Peptostreptococcaceae (0,1%)					Peptostreptococcaceae (<0.1%)				Peptostreptococcaceae (<0.1%)
				Ruminococcaceae (0,4%)				Ruminococcaceae (0,5%)					Ruminococcaceae (0,2%)				Ruminococcaceae (0,2%)
				Veillonellaceae (0,2%)				Veillonellaceae (0,4%)					Veillonellaceae (0,1%)				Veillonellaceae (0,1%)
	Gemmatimonadetes (0,4%)	Gemmatimonadetes (0,4%)	Ellin5290 (0,2%)		Gemmatimonadetes (0,5%)	Gemmatimonadetes (0,4%)	Ellin5290 (0,1%)			Gemmatimonadetes (0,4%)	Gemmatimonadetes (0,3%)	Ellin5290 (0,1%)		Gemmatimonadetes (0,3%)	Gemmatimonadetes (0,3%)	Ellin5290 (0,1%)
			Gemmatimonadales (0,1%)	Ellin5301 (0,1%)			Gemmatimonadales (0,1%)	Ellin5301 (0,1%)				Gemmatimonadales (0,1%)	Ellin5301 (0,1%)			Gemmatimonadales (<0.1%)	Ellin5301 (<0.1%)
	NC10 (0,1%)				NC10 (<0.1%)					NC10 (0,1%)				NC10 (0,1%)
	Nitrospirae (0,1%)	Nitrospira (0,1%)	Nitrospirales (0,1%)	FW (<0.1%)	Nitrospirae (<0.1%)	Nitrospira (<0.1%)	Nitrospirales (<0.1%)	FW (<0.1%)		Nitrospirae (0,4%)	Nitrospira (0,4%)	Nitrospirales (0,4%)	FW (<0.1%)	Nitrospirae (0,5%)	Nitrospira (0,5%)	Nitrospirales (0,5%)	FW (0,1%)
				Nitrospiraceae (0,1%)				Nitrospiraceae (<0.1%)					Nitrospiraceae (0,1%)				Nitrospiraceae (0,2%)
				[Thermodesulfovibrionaceae] (<0.1%)				[Thermodesulfovibrionaceae] (<0.1%)					[Thermodesulfovibrionaceae] (<0.1%)				[Thermodesulfovibrionaceae] (<0.1%)
				0319-6A21 (<0.1%)				0319-6A21 (<0.1%)					0319-6A21 (0,1%)				0319-6A21 (0,2%)
			CPla-3 (0,1%)				CPla-3 (<0.1%)					CPla-3 (<0.1%)				CPla-3 (<0.1%)
	Planctomycetes (1,9%)	Phycisphaerae (0,2%)	WD2101 (0,1%)			Phycisphaerae (0,1%)	WD2101 (<0.1%)			Planctomycetes (0,3%)	Phycisphaerae (<0.1%)	WD2101 (<0.1%)			Phycisphaerae (<0.1%)	WD2101 (<0.1%)
			Gemmatales (0,7%)	Gemmataceae (0,3%)	Planctomycetes (0,5%)		Gemmatales (0,5%)	Gemmataceae (0,3%)				Gemmatales (0,3%)	Gemmataceae (0,2%)	Planctomycetes (0,4%)		Gemmatales (0,4%)	Gemmataceae (0,2%)
				Isosphaeraceae (0,4%)				Isosphaeraceae (0,2%)					Isosphaeraceae (0,1%)				Isosphaeraceae (0,2%)
			Pirellulales (0,1%)	Pirellulaceae (0,1%)		Planctomycetia (0,5%)	Pirellulales (<0.1%)	Pirellulaceae (<0.1%)				Pirellulales (<0.1%)	Pirellulaceae (<0.1%)		Planctomycetia (0,4%)	Pirellulales (<0.1%)	Pirellulaceae (<0.1%)
		Planctomycetia (0,8%)	Planctomycetales (0,1%)	Planctomycetaceae (0,1%)		Alphaproteobacteria (30,6%)	Planctomycetales (<0.1%)	Planctomycetaceae (<0.1%)			Planctomycetia (0,3%)	Planctomycetales (<0.1%)	Planctomycetaceae (<0.1%)		Alphaproteobacteria (21,9%)	Planctomycetales (<0.1%)	Planctomycetaceae (<0.1%)
	Proteobacteria (38,1%)	Alphaproteobacteria (25%)	Caulobacterales (0,3%)	Caulobacteraceae (0,3%)	Proteobacteria (43,6%)		Caulobacterales (0,3%)	Caulobacteraceae (0,3%)		Proteobacteria (32,6%)	Alphaproteobacteria (21,6%)	Caulobacterales (0,1%)	Caulobacteraceae (0,1%)	Proteobacteria (32,8%)		Caulobacterales (0,1%)	Caulobacteraceae (0,1%)
			Rhizobiales (16,7%)	Beijerinckiaceae (0,9%)			Rhizobiales (20,7%)	Beijerinckiaceae (1,4%)				Rhizobiales (15,6%)	Beijerinckiaceae (0,7%)			Rhizobiales (14,2%)	Beijerinckiaceae (0,6%)
				Bradyrhizobiaceae (6,2%)				Bradyrhizobiaceae (7,5%)					Bradyrhizobiaceae (5,3%)				Bradyrhizobiaceae (5%)
				Hyphomicrobiaceae (0,8%)				Hyphomicrobiaceae (1,1%)					Hyphomicrobiaceae (0,4%)				Hyphomicrobiaceae (0,6%)
				Methylobacteriaceae (<0.1%)				Methylobacteriaceae (0,1%)					Methylobacteriaceae (<0.1%)				Methylobacteriaceae (0,1%)
				Methylocystaceae (0,1%)				Methylocystaceae (0,4%)					Methylocystaceae (0,1%)				Methylocystaceae (0,1%)
				Rhizobiaceae (0,2%)				Rhizobiaceae (0,1%)					Rhizobiaceae (0,1%)				Rhizobiaceae (0,1%)
				Xanthobacteraceae (1,8%)				Xanthobacteraceae (1,6%)					Xanthobacteraceae (0,9%)				Xanthobacteraceae (1,2%)
			Rhodospirillales (7,1%)	Acetobacteraceae (2,3%)			Rhodospirillales (8%)	Acetobacteraceae (2,4%)				Rhodospirillales (7,3%)	Acetobacteraceae (1,2%)			Rhodospirillales (6,7%)	Acetobacteraceae (1,3%)
				Rhodospirillaceae (4,4%)				Rhodospirillaceae (5,3%)					Rhodospirillaceae (6%)				Rhodospirillaceae (5,3%)
			Sphingomonadales (0,4%)	Sphingomonadaceae (0,4%)		Betaproteobacteria (3%)	Sphingomonadales (0,4%)	Sphingomonadaceae (0,4%)				Sphingomonadales (0,2%)	Sphingomonadaceae (0,2%)		Betaproteobacteria (2,4%)	Sphingomonadales (0,4%)	Sphingomonadaceae (0,3%)
		Betaproteobacteria (2,9%)	A21b (0,1%)				A21b (0,2%)				Betaproteobacteria (2,5%)	A21b (0,1%)				A21b (0,2%)
			Burkholderiales (1,3%)	Comamonadaceae (0,8%)			Burkholderiales (1,5%)	Comamonadaceae (0,9%)				Burkholderiales (0,7%)	Comamonadaceae (0,5%)			Burkholderiales (0,8%)	Comamonadaceae (0,5%)
				Oxalobacteraceae (0,3%)				Oxalobacteraceae (0,3%)					Oxalobacteraceae (0,1%)				Oxalobacteraceae (0,1%)
				Burkholderiaceae (0,2%)				Burkholderiaceae (0,2%)					Burkholderiaceae (<0.1%)				Burkholderiaceae (0,1%)
			Rhodocyclales (0,1%)	Rhodocyclaceae (0,1%)		Deltaproteobacteria (3,9%)	Rhodocyclales (0,1%)	Rhodocyclaceae (0,1%)				Rhodocyclales (0,1%)	Rhodocyclaceae (0,1%)		Deltaproteobacteria (4,8%)	Rhodocyclales (0,1%)	Rhodocyclaceae (0,1%)
		Deltaproteobacteria (4,4%)	Bdellovibrionales (0,1%)	Bdellovibrionaceae (<0.1%)			Bdellovibrionales (0,1%)	Bdellovibrionaceae (0,1%)			Deltaproteobacteria (5,3%)	Bdellovibrionales (<0.1%)	Bdellovibrionaceae (<0.1%)			Bdellovibrionales (<0.1%)	Bdellovibrionaceae (<0.1%)
			Desulfovibrionales	Desulfovibrionaceae (0,01%)			Desulfovibrionales	Desulfovibrionaceae (<0.1%)				Desulfovibrionales	Desulfovibrionaceae (0,01%)			Desulfovibrionales	Desulfovibrionaceae (0,01%)
			Desulfuromonadales (0,2%)	Pelobacteraceae (0,2%)			Desulfuromonadales (0,4%)	Pelobacteraceae (0,4%)				Desulfuromonadales (0,2%)	Pelobacteraceae (0,2%)			Desulfuromonadales (0,3%)	Pelobacteraceae (0,2%)
			MIZ46 (0,1%)				MIZ46 (0,2%)					MIZ46 (0,1%)				MIZ46 (0,1%)
			Myxococcales (3,4%)	Cystobacteraceae (1,4%)			Myxococcales (3%)	Cystobacteraceae (0,8%)				Myxococcales (4,3%)	Cystobacteraceae (2,1%)			Myxococcales (3,8%)	Cystobacteraceae (2,1%)
				Myxococcaceae (<0.1%)				Myxococcaceae (0,1%)					Myxococcaceae (0,1%)				Myxococcaceae (<0.1%)
				Polyangiaceae (0,9%)				Polyangiaceae (1%)					Polyangiaceae (0,7%)				Polyangiaceae (0,8%)
			Syntrophobacterales (0,2%)	Syntrophobacteraceae (0,1%)		Gammaproteobacteria (4,1%)	Syntrophobacterales (0,3%)	Syntrophobacteraceae (0,2%)				Syntrophobacterales (0,3%)	Syntrophobacteraceae (0,3%)		Gammaproteobacteria (2,2%)	Syntrophobacterales (0,3%)	Syntrophobacteraceae (0,3%)
				Syntrophorhabdaceae (<0.1%)				Syntrophorhabdaceae (0,1%)					Syntrophorhabdaceae (<0.1%)				Syntrophorhabdaceae (<0.1%)
		Gammaproteobacteria (3,8%)	Enterobacteriales (<0.1%)	Enterobacteriaceae (<0.1%)			Enterobacteriales (0,1%)	Enterobacteriaceae (0,1%)			Gammaproteobacteria (1,7%)	Enterobacteriales (0,1%)	Enterobacteriaceae (0,1%)			Enterobacteriales (0,1%)	Enterobacteriaceae (0,1%)
			Legionellales (0,1%)	Legionellaceae (<0.1%)			Legionellales (0,1%)	Legionellaceae (0,1%)				Legionellales (0,2%)	Legionellaceae (0,2%)			Legionellales (0,3%)	Legionellaceae (0,3%)
			Xanthomonadales (0,2%)	Xanthomonadaceae (0,2%)		Zetaproteobacteria (0,3%)	Xanthomonadales (0,2%)	Xanthomonadaceae (0,2%)				Xanthomonadales (0,3%)	Xanthomonadaceae (0,3%)		Zetaproteobacteria (1,1%)	Xanthomonadales (0,2%)	Xanthomonadaceae (0,2%)
		Zetaproteobacteria (0,2%)	Mariprofundales (0,2%)	Mariprofundaceae (0,2%)		Spirochaetes (0,1%)	Mariprofundales (0,3%)	Mariprofundaceae (0,3%)			Zetaproteobacteria (0,8%)	Mariprofundales (0,8%)	Mariprofundaceae (0,8%)		Spirochaetes (<0.1%)	Mariprofundales (1,1%)	Mariprofundaceae (1,1%)
	Spirochaetes (<0.1%)	Spirochaetes (<0.1%)	Spirochaetales (<0.1%)	Spirochaetaceae (<0.1%)	Spirochaetes (0,1%)	SJA-4 (0,2%)	Spirochaetales (0,1%)	Spirochaetaceae (0,1%)		Spirochaetes (<0.1%)	Spirochaetes (<0.1%)	Spirochaetales (<0.1%)	Spirochaetaceae (<0.1%)	Spirochaetes (<0.1%)	SJA-4 (0,1%)	Spirochaetales (<0.1%)	Spirochaetaceae (<0.1%)
	TM6 (<0.1%)	SJA-4 (<0.1%)			TM6 (0,2%)	Verrucomicrobiae (<0.1%)				TM6 (<0.1%)	SJA-4 (<0.1%)			TM6 (0,1%)	Verrucomicrobiae (<0.1%)
	Verrucomicrobia (4,5%)	Verrucomicrobiae (0,1%)	Verrucomicrobiales (0,1%)	Verrucomicrobiaceae (0,1%)	Verrucomicrobia (1,6%)	Pedosphaerae (1,4%)	Verrucomicrobiales (<0.1%)	Verrucomicrobiaceae (<0.1%)		Verrucomicrobia (2,2%)	Verrucomicrobiae (<0.1%)	Verrucomicrobiales (<0.1%)	Verrucomicrobiaceae (<0.1%)	Verrucomicrobia (2,8%)	Pedosphaerae (1,8%)	Verrucomicrobiales (<0.1%)	Verrucomicrobiaceae (<0.1%)
		Pedosphaerae (3,4%)	[Pedosphaerales] (3,4%)	auto67_4W (0,2%)		Spartobacteria (0,3%)	[Pedosphaerales] (1,4%)	auto67_4W (0,1%)			Pedosphaerae (1,9%)	[Pedosphaerales] (1,9%)	auto67_4W (<0.1%)		Spartobacteria (0,7%)	[Pedosphaerales] (1,8%)	auto67_4W (<0.1%)
				[Pedosphaeraceae] (3%)				[Pedosphaeraceae] (1,3%)					[Pedosphaeraceae] (1,8%)				[Pedosphaeraceae] (1,7%)
		Spartobacteria (1,3%)	Chthonomonadales (<0.1%)	[Chthoniobacteraceae] (1,3%)			Chthonomonadales (0,1%)	[Chthoniobacteraceae] (0,3%)			Spartobacteria (0,2%)	Chthonomonadales (0,1%)	[Chthoniobacteraceae] (0,2%)			Chthonomonadales (<0.1%)	[Chthoniobacteraceae] (0,7%)
	WPS-2 (0,2%)				WPS-2 (0,2%)	PRR-12 (<0.1%)				WPS-2 (<0.1%)				WPS-2 (<0.1%)	PRR-12 (0,1%)
	WS3 (<0.1%)	PRR-12 (<0.1%)	Sediment-1 (<0.1%)		WS3 (<0.1%)		Sediment-1 (<0.1%)			WS3 (<0.1%)	PRR-12 (<0.1%)	Sediment-1 (<0.1%)		WS3 (0,1%)		Sediment-1 (0,1%)
	WS4 (0,2%)				WS4 (0,1%)					WS4 (0,1%)				WS4 (<0.1%)
	Unclassified Bacteria (9,9%)	Unclassified (13,1%)	Unclassified (22%)	Unclassified (44,9%)	Unclassified Bacteria (7,9%)	Unclassified (11,4%)	Unclassified (19,6%)	Unclassified (44%)		Unclassified Bacteria (7,9%)	Unclassified (13,4%)	Unclassified (19,9%)	Unclassified (42,3%)	Unclassified Bacteria (9%)	Unclassified (13,2%)	Unclassified (20,7%)	Unclassified (42,9%)
10-20 cm	AD3 (0,5%)	JG37-AG-4 (<0.1%)			AD3 (0,7%)	JG37-AG-4 (<0.1%)				AD3 (1,5%)	JG37-AG-4 (<0.1%)			AD3 (3,7%)	JG37-AG-4 (<0.1%)
	Acidobacteria (10,6%)	Acidobacteria-6 (1,1%)	iii1-15 (0,3%)		Acidobacteria (11,1%)	Acidobacteria-6 (1,3%)	iii1-15 (0,3%)			Acidobacteria (12,6%)	Acidobacteria-6 (1,7%)	iii1-15 (0,6%)		Acidobacteria (11,9%)	Acidobacteria-6 (1,8%)	iii1-15 (0,6%)
		Acidobacteriia (4,6%)	Acidobacteriales (4,6%)	Koribacteraceae (1,5%)		Acidobacteriia (5%)	Acidobacteriales (5%)	Koribacteraceae (1,6%)			Acidobacteriia (6,3%)	Acidobacteriales (6,3%)	Koribacteraceae (2,4%)		Acidobacteriia (6,7%)	Acidobacteriales (6,7%)	Koribacteraceae (2,8%)
				Acidobacteriaceae (2,3%)				Acidobacteriaceae (2,7%)					Acidobacteriaceae (3,1%)				Acidobacteriaceae (3%)
		DA052 (1,4%)	Ellin6513 (1,4%)			DA052 (1,7%)	Ellin6513 (1,7%)				DA052 (0,3%)	Ellin6513 (0,3%)			DA052 (1,1%)	Ellin6513 (1,1%)
		Holophagae (<0.1%)	Holophagales (<0.1%)	Holophagaceae (<0.1%)		Holophagae (<0.1%)	Holophagales (<0.1%)	Holophagaceae (<0.1%)			Holophagae (<0.1%)	Holophagales (<0.1%)	Holophagaceae (<0.1%)		Holophagae (<0.1%)	Holophagales (<0.1%)	Holophagaceae (<0.1%)
		Solibacteres (3,7%)	JH-WHS99 (<0.1%)			Solibacteres (2,9%)	JH-WHS99 (<0.1%)				Solibacteres (3,3%)	JH-WHS99 (0,2%)			Solibacteres (4,4%)	JH-WHS99 (0,2%)
			Solibacterales (3,6%)	OPB3 (0,1%)			Solibacterales (2,8%)	OPB3 (0,1%)				Solibacterales (3,1%)	OPB3 (0,1%)			Solibacterales (4,2%)	OPB3 (0,1%)
				PK34 (0,8%)				PK34 (0,5%)					PK34 (0,7%)				PK34 (0,8%)
				[Bryobacteraceae] (<0.1%)				[Bryobacteraceae] (0,1%)					[Bryobacteraceae] (<0.1%)				[Bryobacteraceae] (<0.1%)
				MVS-65 (1,1%)				MVS-65 (0,9%)					MVS-65 (0,5%)				MVS-65 (0,7%)
		Chloracidobacteria (<0.1%)	RB41 (<0.1%)			Chloracidobacteria (<0.1%)	RB41 (<0.1%)				Chloracidobacteria (<0.1%)	RB41 (<0.1%)			Chloracidobacteria (<0.1%)	RB41 (<0.1%)
		c__iii1-8 (0,1%)	32-20 (0,1%)			c__iii1-8 (0,1%)	32-20 (0,1%)				c__iii1-8 (0,2%)	32-20 (0,1%)			c__iii1-8 (0,3%)	32-20 (0,2%)
	Actinobacteria (19,5%)	Acidimicrobiia (<0.1%)	Acidimicrobiales (<0.1%)	AKIW659 (0,1%)	Actinobacteria (19,3%)	Acidimicrobiia (<0.1%)	Acidimicrobiales (<0.1%)	AKIW659 (<0.1%)		Actinobacteria (23,2%)	Acidimicrobiia (0,1%)	Acidimicrobiales (0,1%)	AKIW659 (0,1%)	Actinobacteria (21,8%)	Acidimicrobiia (<0.1%)	Acidimicrobiales (<0.1%)	AKIW659 (0,1%)
				C111 (<0.1%)				C111 (<0.1%)					C111 (0,1%)				C111 (<0.1%)
		Actinobacteria (13,1%)	Actinomycetales (<0.1%)	Actinospicaceae (<0.1%)		Actinobacteria (13,1%)	Actinomycetales (<0.1%)	Actinospicaceae (0,1%)			Actinobacteria (12,8%)	Actinomycetales (0,4%)	Actinospicaceae (<0.1%)		Actinobacteria (1<0.1%)	Actinomycetales (0,4%)	Actinospicaceae (<0.1%)
				Actinosynnemataceae (<0.1%)				Actinosynnemataceae (<0.1%)					Actinosynnemataceae (<0.1%)				Actinosynnemataceae (<0.1%)
				Frankiaceae (<0.1%)				Frankiaceae (<0.1%)					Frankiaceae (0,4%)				Frankiaceae (0,4%)
				Geodermatophilaceae (0,1%)				Geodermatophilaceae (<0.1%)					Geodermatophilaceae (0,1%)				Geodermatophilaceae (0,1%)
				Intrasporangiaceae (<0.1%)				Intrasporangiaceae (<0.1%)					Intrasporangiaceae (0,2%)				Intrasporangiaceae (0,1%)
				Microbacteriaceae (<0.1%)				Microbacteriaceae (<0.1%)					Microbacteriaceae (<0.1%)				Microbacteriaceae (<0.1%)
				Micromonosporaceae (1,2%)				Micromonosporaceae (1,1%)					Micromonosporaceae (2%)				Micromonosporaceae (1,4%)
				Mycobacteriaceae (0,7%)				Mycobacteriaceae (0,6%)					Mycobacteriaceae (0,3%)				Mycobacteriaceae (0,5%)
				Nakamurellaceae (<0.1%)				Nakamurellaceae (<0.1%)					Nakamurellaceae (<0.1%)				Nakamurellaceae (<0.1%)
				Nocardiaceae (<0.1%)				Nocardiaceae (0,1%)					Nocardiaceae (<0.1%)				Nocardiaceae (<0.1%)
				Nocardioidaceae (0,1%)				Nocardioidaceae (<0.1%)					Nocardioidaceae (<0.1%)				Nocardioidaceae (<0.1%)
				Streptomycetaceae (0,4%)				Streptomycetaceae (0,4%)					Streptomycetaceae (0,4%)				Streptomycetaceae (0,2%)
				Streptosporangiaceae (<0.1%)				Streptosporangiaceae (<0.1%)					Streptosporangiaceae (0,1%)				Streptosporangiaceae (0,1%)
				Thermomonosporaceae (4,7%)				Thermomonosporaceae (4,9%)					Thermomonosporaceae (4,7%)				Thermomonosporaceae (5,2%)
				Propionibacteriaceae (<0.1%)				Propionibacteriaceae (<0.1%)					Propionibacteriaceae (<0.1%)				Propionibacteriaceae (<0.1%)
				Micrococcaceae (<0.1%)				Micrococcaceae (<0.1%)					Micrococcaceae (<0.1%)				Micrococcaceae (<0.1%)
		MB-A2-108 (<0.1%)	0319-7L14 (<0.1%)			MB-A2-108 (<0.1%)	0319-7L14 (<0.1%)				MB-A2-108 (0,2%)	0319-7L14 (0,2%)			MB-A2-108 (<0.1%)	0319-7L14 (<0.1%)
		OPB41 (<0.1%)				OPB41 (<0.1%)					OPB41 (0,1%)				OPB41 (<0.1%)
		Thermoleophilia (4,6%)	Gaiellales (1,8%)	Gaiellaceae (1,8%)		Thermoleophilia (3,8%)	Gaiellales (1,4%)	Gaiellaceae (1,4%)			Thermoleophilia (5,9%)	Gaiellales (3,9%)	Gaiellaceae (3,9%)		Thermoleophilia (4,7%)	Gaiellales (2,2%)	Gaiellaceae (2,2%)
			Solirubrobacterales (2,4%)	Conexibacteraceae (2,4%)			Solirubrobacterales (1,7%)	Conexibacteraceae (1,7%)				Solirubrobacterales (1,9%)	Conexibacteraceae (1,8%)			Solirubrobacterales (2,1%)	Conexibacteraceae (2%)
				Solirubrobacteraceae (<0.1%)				Solirubrobacteraceae (<0.1%)					Solirubrobacteraceae (<0.1%)				Solirubrobacteraceae (<0.1%)
	Armatimonadetes (0,1%)	Chthonomonadetes (<0.1%)	[Chthoniobacterales] (0,5%)		Armatimonadetes (0,2%)	Chthonomonadetes (<0.1%)	[Chthoniobacterales] (0,4%)			Armatimonadetes (0,1%)	Chthonomonadetes (0,1%)	[Chthoniobacterales] (0,4%)		Armatimonadetes (<0.1%)	Chthonomonadetes (<0.1%)	[Chthoniobacterales] (0,2%)
		SJA-176 (<0.1%)	GAB-B06 (<0.1%)			SJA-176 (0,1%)	GAB-B06 (0,1%)				SJA-176 (<0.1%)	GAB-B06 (<0.1%)			SJA-176 (<0.1%)	GAB-B06 (<0.1%)
			RB046 (<0.1%)				RB046 (<0.1%)					RB046 (<0.1%)				RB046 (<0.1%)
	Bacteroidetes (1%)	Bacteroidia (0,1%)	Bacteroidales (0,1%)	Bacteroidaceae (<0.1%)	Bacteroidetes (1,2%)	Bacteroidia (0,1%)	Bacteroidales (0,1%)	Bacteroidaceae (<0.1%)		Bacteroidetes (<0.1%)	Bacteroidia (<0.1%)	Bacteroidales (<0.1%)	Bacteroidaceae (<0.1%)	Bacteroidetes (0,1%)	Bacteroidia (<0.1%)	Bacteroidales (<0.1%)	Bacteroidaceae (<0.1%)
		Cytophagia (<0.1%)	Cytophagales (<0.1%)			Cytophagia (<0.1%)	Cytophagales (<0.1%)				Cytophagia (<0.1%)	Cytophagales (<0.1%)			Cytophagia (<0.1%)	Cytophagales (<0.1%)
		Flavobacteriia (0,2%)	Flavobacteriales (0,2%)	Flavobacteriaceae (0,2%)		Flavobacteriia (0,2%)	Flavobacteriales (0,2%)	Flavobacteriaceae (0,2%)			Flavobacteriia (<0.1%)	Flavobacteriales (<0.1%)	Flavobacteriaceae (<0.1%)		Flavobacteriia (<0.1%)	Flavobacteriales (<0.1%)	Flavobacteriaceae (<0.1%)
		Saprospirae (0,7%)	[Saprospirales] (0,7%)	Chitinophagaceae (0,7%)		Saprospirae (0,9%)	[Saprospirales] (0,9%)	Chitinophagaceae (0,9%)			Saprospirae (<0.1%)	[Saprospirales] (<0.1%)	Chitinophagaceae (<0.1%)		Saprospirae (<0.1%)	[Saprospirales] (<0.1%)	Chitinophagaceae (<0.1%)
	Chlamydiae (0,1%)	Chlamydiia (0,1%)			Chlamydiae (0,1%)	Chlamydiia (0,1%)				Chlamydiae (<0.1%)	Chlamydiia (<0.1%)			Chlamydiae (<0.1%)	Chlamydiia (<0.1%)
	Chlorobi (<0.1%)	BSV26 (<0.1%)	PK329 (<0.1%)		Chlorobi (<0.1%)	BSV26 (<0.1%)	PK329 (<0.1%)			Chlorobi (<0.1%)	BSV26 (<0.1%)	PK329 (<0.1%)		Chlorobi (<0.1%)	BSV26 (<0.1%)	PK329 (<0.1%)
	Chloroflexi (6,5%)	Anaerolineae (0,1%)	A31 (<0.1%)		Chloroflexi (8,5%)	Anaerolineae (0,1%)	A31 (<0.1%)			Chloroflexi (13,8%)	Anaerolineae (0,4%)	A31 (0,3%)		Chloroflexi (9,3%)	Anaerolineae (0,7%)	A31 (0,6%)
			Anaerolineales (<0.1%)	Anaerolinaceae (<0.1%)			Anaerolineales (<0.1%)	Anaerolinaceae (<0.1%)				Anaerolineales (<0.1%)	Anaerolinaceae (<0.1%)			Anaerolineales (<0.1%)	Anaerolinaceae (<0.1%)
			Caldilineales (<0.1%)	Caldilineaceae (<0.1%)			Caldilineales (<0.1%)	Caldilineaceae (<0.1%)				Caldilineales (0,1%)	Caldilineaceae (0,1%)			Caldilineales (0,1%)	Caldilineaceae (<0.1%)
			SBR1031 (<0.1%)				SBR1031 (<0.1%)					SBR1031 (<0.1%)				SBR1031 (<0.1%)
		C0119 (0,1%)				C0119 (0,1%)					C0119 (0,1%)				C0119 (0,1%)
		Chloroflexi (<0.1%)	[Roseiflexales] (<0.1%)	[Kouleothrixaceae] (<0.1%)		Chloroflexi (<0.1%)	[Roseiflexales] (<0.1%)	[Kouleothrixaceae] (<0.1%)			Chloroflexi (<0.1%)	[Roseiflexales] (<0.1%)	[Kouleothrixaceae] (<0.1%)		Chloroflexi (<0.1%)	[Roseiflexales] (<0.1%)	[Kouleothrixaceae] (<0.1%)
		Ellin6529 (0,1%)				Ellin6529 (0,2%)					Ellin6529 (0,1%)				Ellin6529 (0,2%)
		Ktedonobacteria (5%)	B12-WMSP1 (0,1%)			Ktedonobacteria (6,7%)	B12-WMSP1 (0,3%)				Ktedonobacteria (11,1%)	B12-WMSP1 (0,1%)			Ktedonobacteria (5,9%)	B12-WMSP1 (0,1%)
			JG30-KF-AS9 (2%)				JG30-KF-AS9 (0,6%)					JG30-KF-AS9 (3,9%)				JG30-KF-AS9 (2,4%)
			Ktedonobacterales (0,6%)	Ktedonobacteraceae (0,6%)			Ktedonobacterales (0,8%)	Ktedonobacteraceae (0,8%)				Ktedonobacterales (0,6%)	Ktedonobacteraceae (0,6%)			Ktedonobacterales (0,3%)	Ktedonobacteraceae (0,3%)
			Thermogemmatisporales (1,7%)	Thermogemmatisporaceae (1,7%)			Thermogemmatisporales (4,6%)	Thermogemmatisporaceae (4,6%)				Thermogemmatisporales (5,6%)	Thermogemmatisporaceae (5,5%)			Thermogemmatisporales (3,4%)	Thermogemmatisporaceae (3,4%)
		TK10 (1,1%)	B07_WMSP1 (1,1%)	FFCH4570 (<0.1%)		TK10 (0,9%)	B07_WMSP1 (0,9%)	FFCH4570 (<0.1%)			TK10 (1,3%)	B07_WMSP1 (1,3%)	FFCH4570 (0,1%)		TK10 (1,7%)	B07_WMSP1 (1,7%)	FFCH4570 (0,1%)
		TK17 (0,3%)				TK17 (0,4%)					TK17 (0,1%)				TK17 (0,2%)
		Thermomicrobia (<0.1%)	Ellin6537 (<0.1%)			Thermomicrobia (0,1%)	Ellin6537 (<0.1%)				Thermomicrobia (<0.1%)	Ellin6537 (<0.1%)			Thermomicrobia (<0.1%)	Ellin6537 (<0.1%)
			JG30-KF-CM45 (<0.1%)				JG30-KF-CM45 (<0.1%)					JG30-KF-CM45 (<0.1%)				JG30-KF-CM45 (<0.1%)
	Elusimicrobia (0,1%)	Elusimicrobia (0,1%)			Elusimicrobia (0,1%)	Elusimicrobia (0,1%)				Elusimicrobia (<0.1%)	Elusimicrobia (<0.1%)			Elusimicrobia (<0.1%)	Elusimicrobia (<0.1%)
	Firmicutes (5,5%)	Bacilli (4,3%)	Bacillales (4,3%)	Alicyclobacillaceae (0,1%)	Firmicutes (5,7%)	Bacilli (4,2%)	Bacillales (4,2%)	Alicyclobacillaceae (0,3%)		Firmicutes (3%)	Bacilli (2,4%)	Bacillales (2,4%)	Alicyclobacillaceae (<0.1%)	Firmicutes (2,7%)	Bacilli (1,9%)	Bacillales (1,9%)	Alicyclobacillaceae (0,1%)
				Bacillaceae (1,1%)				Bacillaceae (1%)					Bacillaceae (0,7%)				Bacillaceae (0,3%)
				Paenibacillaceae (0,3%)				Paenibacillaceae (0,4%)					Paenibacillaceae (0,3%)				Paenibacillaceae (0,3%)
				Planococcaceae (1,7%)				Planococcaceae (1,8%)					Planococcaceae (0,7%)				Planococcaceae (0,9%)
				Thermoactinomycetaceae (<0.1%)				Thermoactinomycetaceae (<0.1%)					Thermoactinomycetaceae (0,1%)				Thermoactinomycetaceae (0,1%)
		Clostridia (1,2%)	Clostridiales (1,1%)	Clostridiaceae (0,7%)		Clostridia (1,5%)	Clostridiales (1,4%)	Clostridiaceae (0,7%)			Clostridia (0,9%)	Clostridiales (0,9%)	Clostridiaceae (0,5%)		Clostridia (0,7%)	Clostridiales (0,7%)	Clostridiaceae (0,3%)
				Lachnospiraceae (0,1%)				Lachnospiraceae (<0.1%)					Lachnospiraceae (<0.1%)				Lachnospiraceae (<0.1%)
				Peptococcaceae (<0.1%)				Peptococcaceae (<0.1%)					Peptococcaceae (0,1%)				Peptococcaceae (0,1%)
				Peptostreptococcaceae (<0.1%)				Peptostreptococcaceae (<0.1%)					Peptostreptococcaceae (<0.1%)				Peptostreptococcaceae (<0.1%)
				Ruminococcaceae (0,2%)				Ruminococcaceae (0,3%)					Ruminococcaceae (0,2%)				Ruminococcaceae (0,2%)
				Veillonellaceae (0,1%)				Veillonellaceae (0,3%)					Veillonellaceae (0,1%)				Veillonellaceae (0,1%)
	Gemmatimonadetes (0,3%)	Gemmatimonadetes (0,3%)	Ellin5290 (<0.1%)		Gemmatimonadetes (0,4%)	Gemmatimonadetes (0,4%)	Ellin5290 (0,1%)			Gemmatimonadetes (0,3%)	Gemmatimonadetes (0,2%)	Ellin5290 (0,1%)		Gemmatimonadetes (0,5%)	Gemmatimonadetes (0,3%)	Ellin5290 (<0.1%)
			Gemmatimonadales (<0.1%)	Ellin5301 (<0.1%)			Gemmatimonadales (<0.1%)	Ellin5301 (<0.1%)				Gemmatimonadales (<0.1%)	Ellin5301 (<0.1%)			Gemmatimonadales (<0.1%)	Ellin5301 (<0.1%)
	NC10 (<0.1%)				NC10 (<0.1%)					NC10 (0,1%)				NC10 (0,1%)
	Nitrospirae (0,2%)	Nitrospira (0,2%)	Nitrospirales (0,2%)	FW (<0.1%)	Nitrospirae (0,1%)	Nitrospira (0,1%)	Nitrospirales (0,1%)	FW (<0.1%)		Nitrospirae (0,5%)	Nitrospira (0,5%)	Nitrospirales (0,5%)	FW (0,1%)	Nitrospirae (1,3%)	Nitrospira (1,3%)	Nitrospirales (1,3%)	FW (0,2%)
				Nitrospiraceae (0,1%)				Nitrospiraceae (<0.1%)					Nitrospiraceae (0,2%)				Nitrospiraceae (0,3%)
				[Thermodesulfovibrionaceae] (<0.1%)				[Thermodesulfovibrionaceae] (0,1%)					[Thermodesulfovibrionaceae] (<0.1%)				[Thermodesulfovibrionaceae] (0,1%)
				0319-6A21 (<0.1%)				0319-6A21 (<0.1%)					0319-6A21 (0,3%)				0319-6A21 (0,6%)
			CPla-3 (<0.1%)				CPla-3 (<0.1%)					CPla-3 (<0.1%)				CPla-3 (<0.1%)
	Planctomycetes (0,2%)	Phycisphaerae (<0.1%)	WD2101 (<0.1%)			Phycisphaerae (0,1%)	WD2101 (<0.1%)				Phycisphaerae (<0.1%)	WD2101 (<0.1%)			Phycisphaerae (<0.1%)	WD2101 (<0.1%)
			Gemmatales (0,1%)	Gemmataceae (0,1%)	Planctomycetes (0,9%)		Gemmatales (0,7%)	Gemmataceae (0,5%)		Planctomycetes (0,2%)		Gemmatales (0,2%)	Gemmataceae (0,1%)	Planctomycetes (0,3%)		Gemmatales (0,3%)	Gemmataceae (0,2%)
				Isosphaeraceae (0,1%)				Isosphaeraceae (0,3%)					Isosphaeraceae (<0.1%)				Isosphaeraceae (0,1%)
			Pirellulales (<0.1%)	Pirellulaceae (<0.1%)		Planctomycetia (0,8%)	Pirellulales (<0.1%)	Pirellulaceae (<0.1%)			Planctomycetia (0,2%)	Pirellulales (<0.1%)	Pirellulaceae (<0.1%)		Planctomycetia (0,3%)	Pirellulales (<0.1%)	Pirellulaceae (<0.1%)
		Planctomycetia (0,2%)	Planctomycetales (<0.1%)	Planctomycetaceae (<0.1%)		Alphaproteobacteria (32,3%)	Planctomycetales (0,1%)	Planctomycetaceae (0,1%)			Alphaproteobacteria (22,3%)	Planctomycetales (<0.1%)	Planctomycetaceae (<0.1%)		Alphaproteobacteria (22,5%)	Planctomycetales (<0.1%)	Planctomycetaceae (<0.1%)
	Proteobacteria (39,3%)	Alphaproteobacteria (32%)	Caulobacterales (0,3%)	Caulobacteraceae (0,3%)	Proteobacteria (41,6%)		Caulobacterales (0,5%)	Caulobacteraceae (0,5%)		Proteobacteria (31,1%)		Caulobacterales (0,1%)	Caulobacteraceae (0,1%)	Proteobacteria (29,3%)		Caulobacterales (0,1%)	Caulobacteraceae (0,1%)
			Rhizobiales (20,7%)	Beijerinckiaceae (1,3%)			Rhizobiales (20,4%)	Beijerinckiaceae (1,7%)				Rhizobiales (15,2%)	Beijerinckiaceae (0,4%)			Rhizobiales (12,1%)	Beijerinckiaceae (0,4%)
				Bradyrhizobiaceae (7%)				Bradyrhizobiaceae (5,6%)					Bradyrhizobiaceae (4,1%)				Bradyrhizobiaceae (3,2%)
				Hyphomicrobiaceae (1,5%)				Hyphomicrobiaceae (1,3%)					Hyphomicrobiaceae (0,6%)				Hyphomicrobiaceae (0,5%)
				Methylobacteriaceae (<0.1%)				Methylobacteriaceae (<0.1%)					Methylobacteriaceae (<0.1%)				Methylobacteriaceae (<0.1%)
				Methylocystaceae (0,1%)				Methylocystaceae (0,1%)					Methylocystaceae (<0.1%)				Methylocystaceae (<0.1%)
				Rhizobiaceae (0,1%)				Rhizobiaceae (0,1%)					Rhizobiaceae (0,1%)				Rhizobiaceae (<0.1%)
				Xanthobacteraceae (2%)				Xanthobacteraceae (2%)					Xanthobacteraceae (0,8%)				Xanthobacteraceae (0,6%)
			Rhodospirillales (10,8%)	Acetobacteraceae (2,3%)			Rhodospirillales (10,9%)	Acetobacteraceae (2,8%)				Rhodospirillales (7%)	Acetobacteraceae (0,8%)			Rhodospirillales (6,9%)	Acetobacteraceae (0,8%)
				Rhodospirillaceae (8,2%)				Rhodospirillaceae (7,6%)					Rhodospirillaceae (6,5%)				Rhodospirillaceae (5,9%)
			Sphingomonadales (0,3%)	Sphingomonadaceae (0,3%)		Betaproteobacteria (2,3%)	Sphingomonadales (0,2%)	Sphingomonadaceae (0,2%)			Betaproteobacteria (0,7%)	Sphingomonadales (0,2%)	Sphingomonadaceae (0,2%)		Betaproteobacteria (0,9%)	Sphingomonadales (0,1%)	Sphingomonadaceae (<0.1%)
		Betaproteobacteria (2,5%)	A21b (0,3%)				A21b (0,4%)					A21b (0,1%)				A21b (0,2%)
			Burkholderiales (0,9%)	Comamonadaceae (0,4%)			Burkholderiales (1,3%)	Comamonadaceae (0,5%)				Burkholderiales (0,2%)	Comamonadaceae (0,1%)			Burkholderiales (0,1%)	Comamonadaceae (0,1%)
				Oxalobacteraceae (0,2%)				Oxalobacteraceae (0,4%)					Oxalobacteraceae (<0.1%)				Oxalobacteraceae (<0.1%)
				Burkholderiaceae (0,2%)				Burkholderiaceae (0,2%)					Burkholderiaceae (<0.1%)				Burkholderiaceae (<0.1%)
			Rhodocyclales (0,1%)	Rhodocyclaceae (0,1%)		Deltaproteobacteria (2,6%)	Rhodocyclales (<0.1%)	Rhodocyclaceae (<0.1%)			Deltaproteobacteria (4,5%)	Rhodocyclales (<0.1%)	Rhodocyclaceae (<0.1%)		Deltaproteobacteria (6%)	Rhodocyclales (0,1%)	Rhodocyclaceae (0,1%)
		Deltaproteobacteria (2,6%)	Bdellovibrionales (<0.1%)	Bdellovibrionaceae (<0.1%)			Bdellovibrionales (<0.1%)	Bdellovibrionaceae (<0.1%)				Bdellovibrionales (<0.1%)	Bdellovibrionaceae (<0.1%)			Bdellovibrionales (<0.1%)	Bdellovibrionaceae (<0.1%)
			Desulfovibrionales	Desulfovibrionaceae (0,01%)			Desulfovibrionales	Desulfovibrionaceae (<0.1%)				Desulfovibrionales	Desulfovibrionaceae (0,01%)			Desulfovibrionales	Desulfovibrionaceae (0,01%)
			Desulfuromonadales (0,1%)	Pelobacteraceae (0,1%)			Desulfuromonadales (0,1%)	Pelobacteraceae (0,1%)				Desulfuromonadales (0,1%)	Pelobacteraceae (0,1%)			Desulfuromonadales (0,1%)	Pelobacteraceae (0,1%)
			MIZ46 (0,1%)				MIZ46 (0,2%)					MIZ46 (<0.1%)				MIZ46 (<0.1%)
			Myxococcales (2%)	Cystobacteraceae (0,7%)			Myxococcales (1,9%)	Cystobacteraceae (0,7%)				Myxococcales (3,7%)	Cystobacteraceae (2,9%)			Myxococcales (4,8%)	Cystobacteraceae (3,4%)
				Myxococcaceae (<0.1%)				Myxococcaceae (<0.1%)					Myxococcaceae (<0.1%)				Myxococcaceae (<0.1%)
				Polyangiaceae (0,6%)				Polyangiaceae (0,6%)					Polyangiaceae (0,4%)				Polyangiaceae (0,6%)
			Syntrophobacterales (0,2%)	Syntrophobacteraceae (0,1%)		Gammaproteobacteria (3,9%)	Syntrophobacterales (0,2%)	Syntrophobacteraceae (0,1%)			Gammaproteobacteria (0,7%)	Syntrophobacterales (0,4%)	Syntrophobacteraceae (0,4%)		Gammaproteobacteria (1,1%)	Syntrophobacterales (0,5%)	Syntrophobacteraceae (0,5%)
				Syntrophorhabdaceae (<0.1%)				Syntrophorhabdaceae (<0.1%)					Syntrophorhabdaceae (<0.1%)				Syntrophorhabdaceae (<0.1%)
		Gammaproteobacteria (3,3%)	Enterobacteriales (0,1%)	Enterobacteriaceae (0,1%)			Enterobacteriales (0,1%)	Enterobacteriaceae (0,1%)				Enterobacteriales (0,1%)	Enterobacteriaceae (0,1%)			Enterobacteriales (<0.1%)	Enterobacteriaceae (<0.1%)
			Legionellales (0,1%)	Legionellaceae (0,1%)			Legionellales (0,1%)	Legionellaceae (0,1%)				Legionellales (0,1%)	Legionellaceae (0,1%)			Legionellales (0,1%)	Legionellaceae (0,1%)
			Xanthomonadales (0,2%)	Xanthomonadaceae (0,2%)		Zetaproteobacteria (0,1%)	Xanthomonadales (0,3%)	Xanthomonadaceae (0,2%)			Zetaproteobacteria (1,4%)	Xanthomonadales (<0.1%)	Xanthomonadaceae (<0.1%)		Zetaproteobacteria (0,9%)	Xanthomonadales (<0.1%)	Xanthomonadaceae (<0.1%)
		Zetaproteobacteria (0,2%)	Mariprofundales (0,2%)	Mariprofundaceae (0,2%)		Spirochaetes (0,1%)	Mariprofundales (0,1%)	Mariprofundaceae (0,1%)			Spirochaetes (<0.1%)	Mariprofundales (1,4%)	Mariprofundaceae (1,4%)		Spirochaetes (0,1%)	Mariprofundales (0,9%)	Mariprofundaceae (0,9%)
	Spirochaetes (0,1%)	Spirochaetes (0,1%)	Spirochaetales (0,1%)	Spirochaetaceae (0,1%)	Spirochaetes (0,1%)	SJA-4 (0,2%)	Spirochaetales (0,1%)	Spirochaetaceae (0,1%)		Spirochaetes (<0.1%)	SJA-4 (0,1%)	Spirochaetales (<0.1%)	Spirochaetaceae (<0.1%)	Spirochaetes (0,1%)	SJA-4 (0,1%)	Spirochaetales (0,1%)	Spirochaetaceae (0,1%)
	TM6 (0,2%)	SJA-4 (0,2%)			TM6 (0,2%)	Verrucomicrobiae (<0.1%)				TM6 (0,1%)	Verrucomicrobiae (<0.1%)			TM6 (0,1%)	Verrucomicrobiae (<0.1%)
	Verrucomicrobia (2,9%)	Verrucomicrobiae (<0.1%)	Verrucomicrobiales (<0.1%)	Verrucomicrobiaceae (<0.1%)	Verrucomicrobia (2,1%)	Pedosphaerae (1,7%)	Verrucomicrobiales (<0.1%)	Verrucomicrobiaceae (<0.1%)		Verrucomicrobia (1%)	Pedosphaerae (0,6%)	Verrucomicrobiales (<0.1%)	Verrucomicrobiaceae (<0.1%)	Verrucomicrobia (0,8%)	Pedosphaerae (0,4%)	Verrucomicrobiales (<0.1%)	Verrucomicrobiaceae (<0.1%)
		Pedosphaerae (1,1%)	[Pedosphaerales] (1,1%)	auto67_4W (<0.1%)		Spartobacteria (0,4%)	[Pedosphaerales] (1,7%)	auto67_4W (0,1%)			Spartobacteria (0,4%)	[Pedosphaerales] (0,6%)	auto67_4W (<0.1%)		Spartobacteria (0,2%)	[Pedosphaerales] (0,4%)	auto67_4W (<0.1%)
				[Pedosphaeraceae] (1,1%)				[Pedosphaeraceae] (1,5%)					[Pedosphaeraceae] (0,5%)				[Pedosphaeraceae] (0,3%)
		Spartobacteria (0,5%)	Chthonomonadales (<0.1%)	[Chthoniobacteraceae] (0,5%)			Chthonomonadales (<0.1%)	[Chthoniobacteraceae] (0,4%)				Chthonomonadales (0,1%)	[Chthoniobacteraceae] (0,4%)			Chthonomonadales (<0.1%)	[Chthoniobacteraceae] (0,2%)
	WPS-2 (0,2%)				WPS-2 (0,4%)	PRR-12 (<0.1%)				WPS-2 (<0.1%)	PRR-12 (<0.1%)			WPS-2 (<0.1%)	PRR-12 (0,1%)
	WS3 (<0.1%)	PRR-12 (<0.1%)	Sediment-1 (<0.1%)		WS3 (<0.1%)		Sediment-1 (<0.1%)			WS3 (<0.1%)		Sediment-1 (<0.1%)		WS3 (0,1%)		Sediment-1 (0,1%)
	WS4 (<0.1%)				WS4 (<0.1%)					WS4 (<0.1%)				WS4 (<0.1%)
	Unclassified Bacteria (6,8%)	Unclassified (1<0.1%)	Unclassified (17%)	Unclassified (43,1%)	Unclassified Bacteria (7,2%)	Unclassified (11,2%)	Unclassified (19%)	Unclassified (43,5%)		Unclassified Bacteria (9,6%)	Unclassified (17,6%)	Unclassified (22,2%)	Unclassified (48,8%)	Unclassified Bacteria (14,8%)	Unclassified (23,2%)	Unclassified (29,2%)	Unclassified (51,9%)

## Sheet: Archaea
Genus	LPSN classification	Permanent		Seasonal
		Rainy	Dry	Rainy	Dry
Candidatus Nitrososphaera	Archaea / Thermoproteati / Thermoproteota / Nitrososphaeria / Nitrososphaerales / Nitrososphaeraceae / Nitrososphaera	0.00505552	0.00440574	0.0236452	0.0101394
Methanobacterium	Archaea / Methanobacteriati / Methanobacteriota / Methanobacteria/ Methanobacteriales / Methanobacteriaceae / Methanobacterium	0.0233186	0.0339347	0.00754791	0.0106126
Methanobrevibacter	Archaea / Methanobacteriati / Methanobacteriota / Methanobacteria / Methanobacteriales / Methanobacteriaceae / Methanobrevibacter	0	0	0.00103425	0
Methanocella	Archaea / Methanobacteriati / Methanobacteriota / Methanosarcinia/ Methanocellales / Methanocellaceae / Methanocella	0.528949	0.508685	0.321674	0.283981
Methanofollis	Archaea / Methanobacteriati / Methanobacteriota / Methanomicrobia / Methanomicrobiales / Methanomicrobiaceae / Methanofollis	0.000150962	0	0	0
Methanomassiliicoccus	Archaea / Methanobacteriati / Methanobacteriota / Thermoplasmata/ Methanomassiliicoccales / Methanomassiliicoccaceae / Methanomassiliicoccus	0.0446399	0.0658894	0.0179011	0.0186381
Methanosphaerula	Archaea / Methanobacteriati / Methanobacteriota / Methanomicrobia / Methanomicrobiales / Methanoregulaceae / Methanosphaerula	2.59889e-05	0.000285878	0	0
Methermicoccus	Archaea / Methanobacteriati / Methanobacteriota / Methanosarcinia/ Methanocellales / Methanocellaceae / Methermicoccus	0.0130869	0.0099877	0	0
Nitrosotalea	Archaea / Thermoproteati / Thermoproteota / Nitrososphaeria / Nitrosotaleales / Nitrosotaleaceae / Nitrosotalea	0.015236	0.017368	0.00779597	0.0154514
Unclassified	-	0.369537	0.359444	0.620401	0.656277
